# Supplementary material for: Assessing the Genome-Wide Effect of Promoter Region Tandem Repeat Natural Variation on Gene Expression
Source: G3 (Bethesda). 2012 Dec 1;2(12):1643–9. doi: 10.1534/g3.112.004663 (PMC3516485; doi:10.1534/g3.112.004663)
Supplement: Supporting Information [file supp_2.12.1643_TableS1.xlsx]

## Sheet: TableS1
Table S1. Characteristics of TRs and Primers
	Type of TR	1Kb Upstream Promoter Region of Gene	Start Location	Stop Location	Repeat Unit Size	Copy Number	Consensus TR sequence	Forward Primer	Reverse Primer
	Microsatellite	AO090001000366	40	84	3	15	ttc	tgcaccactgcacctatcg	tccatcatccgtcactctcc
		AO090001000506	212	246	5	7	tattt	ctgacagagggaagcataagg	gctacgggcttctatcttgg
		AO090001000652	523	549	3	9	aga	ccgatgaacaggatgatgc	ttacgggcttgtttctctgc
		AO090003000030	356	379	2	12	tc	cagccaaagttttccagtcc	gcaccgtatctggtcattcg
		AO090003000071	257	288	4	8	ttct	tgcattgtgaggaacagagg	tgaaacggttagcaacaacc
		AO090003000121	505	546	6	7	aaaaat	ctccgtcatctccgaagc	agcaactcttccgtcattcg
		AO090003000168	791	820	3	10	ttc	tcaattaccgaccaccatcc	aagatgtgttccgctgtgg
		AO090003000613	426	485	5	12	aaaag	actggtgtggaaagcaaacc	caagtcgtgaggatgagtcg
		AO090003000717	645	674	3	10	ctt	gccaaggtagaggaatgtgc	acatccacttgcagatgacg
		AO090003001067	192	221	3	10	gta	ggggtcttggtcgtaggg	cagcacggtggatctttcc
		AO090003001095	797	824	4	7	atgt	gatgagagaggggagagacg	cccattaggcaatgaaatcg
		AO090003001544	179	213	5	7	gtcat	gcttcgtacacaatcctagcc	cgacatgatcgggtaatgg
		AO090003001545	629	663	5	7	tgaca	cgacatgatcgggtaatgg	tcctgttgtgggtccttagc
		AO090005000012	585	614	6	5	ttttat	cctacctccaaggtgctaacc	cagtccaagtgggaatctgg
		AO090005000013	490	519	6	5	aaaaat	aggtcggagtctgttcatcc	ggaaacgaatcgaagtgacg
		AO090005000098	838	873	6	6	aaaaag	ttctggtattgtgggcaagc	ggggttgcgaataaaaagg
		AO090005000171	147	173	3	9	aag	gaaggaatcgtccaaaaagc	gggtgctcctgtgatattgg
		AO090005000406	71	110	4	10	aatg	ctccaggcttggctattagg	gcgaacagaatctcaaacagc
		AO090005000566	835	924	2	45	ac	tcctcaattcgtgtcaatcg	gaagggccagaagacttgg
		AO090005000567	316	405	2	45	ac	tcctcaattcgtgtcaatcg	tgcggaggtagaggagtagg
		AO090005000713	70	99	6	5	agccga	ggcattcaagcaaactcagc	tgtggtccttgaatgagacg
		AO090005000775	349	376	4	7	tttc	ttgactcagccatcatcagc	gccgattcactaacgagtcc
		AO090005000782	236	265	3	10	gtt	tcgagatgaatgagctgtgg	tccctcatgtcagggttagc
		AO090005001302	890	922	3	11	tct	gagctccgatgtcgttcc	aaagatgggtagaaagagaattgg
		AO090005001532	190	252	3	21	tta	aaagccgtaagttggtttgg	tcaatgctcctcaaagatgc
		AO090005001594	912	941	3	10	aca	cccgtgttttgtcctactcc	gctctacttccgtcgaaaagg
		AO090005001630	305	356	2	26	ac	gggcctgagaatatgtacgg	aagaaggtggcttgtttctagg
		AO090005001631	555	606	2	26	gt	aagaaggtggcttgtttctagg	gggcctgagaatatgtacgg
		AO090009000185	608	659	4	13	ccct	ccacaccacacttccctacc	aagtcgagtcgcacattcg
		AO090009000674	518	568	3	17	aag	aagtaccccgagacctttgc	agtggggtacacctcagtcg
		AO090009000677	583	622	4	10	tttc	tgagagatgcatttagaggatgg	tggcttcgatatcttctcagc
		AO090009000682	922	971	2	25	ag	ggttgattgcattgactctgc	gggaaaagagaggtgtgaagg
		AO090010000687	419	454	6	6	aaaata	tgtcgtcaacgtatgtcttgc	aatggcgagtcactgaacg
		AO090011000231	308	335	2	14	ag	ggaaacacggtgtggatagg	tgataggaccctgccttagc
		AO090011000232	882	905	2	12	ct	tgataggaccctgccttagc	ggaaacacggtgtggatagg
		AO090011000429	113	134	2	11	ac	ttcattgtgtgggatcttgc	cccaccgtgtatacattatagttagg
		AO090012000014	556	583	2	14	ct	cgacagctgatggagaagc	gggaacgtatggagaaaacg
		AO090012000451	130	162	3	11	tac	tttggacaattggaataagaagc	gcttggtatggacatgaatatagg
		AO090012000489	789	815	3	9	aat	aatgctggggttgaacagg	ttctccggtaaccgctacg
		AO090012000588	511	540	6	5	aaaaag	atgtcttgggctgactttcc	gaccaacttttgattaattttagtgg
		AO090012000871	928	957	6	5	aacacc	aactgattggctgtcattatcg	gtgggggtggttttgtcg
		AO090012000877	157	183	3	9	agc	agtgagctcgaccgttatgg	catcctccctggtagacagc
		AO090012000904	141	166	2	13	ca	ggtgtggtggtcaaagtcg	tgaccccatctcttttcttacg
		AO090012000905	876	901	2	13	gt	tgaccccatctcttttcttacg	ggtgtggtggtcaaagtcg
		AO090020000037	397	438	2	21	tg	atgcgcagcatctgtaagg	ccaaggctacaaatcatcacc
		AO090020000538	772	804	3	11	agg	tgaccatgatggatttttgg	cataaggataggagggcttgg
		AO090023000269	156	191	3	12	agg	gatgcacctcctaatccttcc	atcgttggacggtgatatgg
		AO090023000661	853	888	6	6	caacag	aacaaccgaatacgacacacc	ttaaccttaattgccgttgc
		AO090023000838	435	464	6	5	ttttta	acacgtctgctgactgatgg	gcctcaacatctagcgaagc
		AO090023000845	165	196	2	16	ct	tcatcatcctcgactctttcc	gtcgaacgaacaaacaaacg
		AO090026000149	317	351	5	7	agaaa	ggcgtgatacgggtactagc	cttttggcgcaggttatagg
		AO090026000470	442	469	4	7	tgta	tgtctgcgttcgttctaacc	atcgtgttggagaaggatgg
		AO090026000537	691	726	3	12	aat	atgggaggttatttggatcg	cttcaaccttctgggtcagg
		AO090026000756a	891	912	2	11	ct	aggggtcaagcattttaggg	tgcttaagcccacaagatgg
		AO090026000756b	594	620	3	9	tag	tcttcgagacacggcttacc	gtgccctaaaatgcttgacc
		AO090026000793	859	886	4	7	atca	atcgcatcgaaatgtgtacc	attgtccgtgtggatgtcg
		AO090102000075	220	265	2	23	ct	cgggtcaatttttccattacc	tccagagtgtcgagttctgc
		AO090102000133	610	641	2	16	ag	tctaccggagcaggtttacg	gagtgatgtggggagaaagc
		AO090102000623	95	172	2	39	ag	ttccctactgttttcctccatcc	gtaacttctttctggtttacatcttcg
		AO090103000047	212	241	3	10	ctt	ggctcagtcctcatttcagc	ccttgtagggcagattgacg
		AO090103000455	590	641	2	26	tg	actggagatgcgatcaatcc	cattatcgctggaagttctgg
		AO090103000456	272	321	2	25	ac	tgcgcgtataaacaacaacg	actggagatgcgatcaatcc
		AO090120000388	287	336	2	25	ct	tcgagttgaggcttgtaggg	cttggggttcatgttcttcc
		AO090120000390	527	576	2	25	ag	cttggggttcatgttcttcc	tcgagttgaggcttgtaggg
		AO090120000504	505	526	2	11	tc	catggtgagccatttttgc	gccgaatactctccattttgc
		AO090138000103	180	201	2	11	ct	caccgagagtccgagatgg	ctggcacaattggtacatgg
		AO090206000041	245	274	5	6	aaaag	cttagagggtctccgcttcc	ctatattgccgcgaagttgc
		AO090206000042	617	646	5	6	ttttc	caataaaatcgcggagaagg	ggaaagctgatggttatcacg
		AO090206000060	300	326	3	9	att	tcgtttgccctctaaacagc	ggagacaggggacgaatagc
		AO090701000151	190	234	3	15	aga	ccgacgggatgttatacagg	tggttaagcattcgttcagc
		AO090701000375	563	592	6	5	ccctct	gaatccaccaacaagagaagg	gtcagagagggaggttgtgc
		AO090701000724	793	819	3	9	cat	tacttcccctgactccaacc	ttgttgcgaggtaagtgtgc
	Minisatellite	AO090001000078	29	100	36	2	tctggctggccggggcatcgcccttcccttggaggt	ccgttgactgcaacattactac	ttgcctaccctgtgactatcg
		AO090001000136	630	665	12	3	gtggaagctccg	gctacgagccgtagaacaagg	gattattcagcagcccaagc
		AO090001000224	561	656	24	4	cttttttttccttttcttcttctt	tgtttggtttctttccactcg	ggtatggggtgatgttcagc
		AO090001000506	212	251	10	4	tattttattt	aacataaaccggaatgtacagg	gctacgggcttctatcttgg
		AO090003000121	505	540	12	3	aaaaataaaaat	gcaatgctccgtcatctcc	aacaataatggctttggaacg
		AO090003000293	345	401	19	3	aaaaaaaaaaagaaaaaag	tggttttcttcgctcatatcc	accgatcgtgtgggttagg
		AO090003000550	392	435	22	2	aaaaaaaaaaaaaaaaaaagaa	ttccctttttgctcctagcc	tgatggagcaagagacatgc
		AO090003001042	425	460	12	3	gaagaagaagaa	cgattccaggaaatgaaacg	aattcaaccggcaactatgg
		AO090003001237	701	778	39	2	ctgtcgggaaccgctttaggaaattcttccattgtgtct	aaacttcagcctcaaagatcg	tcttcatgactcaacgagagg
		AO090005000249	501	610	10	11	tgtgtgtgtg	taatctcaccccaggtcacg	ttgtgtctccaagtcgtaccc
		AO090005000448	33	110	13	6	gaagtgattttct	cgtatcttgaactaggagacaagc	ttttcattgttgtcaagtcatgg
		AO090005000566	837	926	10	9	acacacacac	aatccatcacccagctaacc	gaagggccagaagacttgg
		AO090005000567	318	407	10	9	acacacacac	aatccatcacccagctaacc	gaagggccagaagacttgg
		AO090005000700	127	184	29	2	ttttttttttttttttttttttttttttg	tttgggtcatgttcgaaacc	tgtctttccgtttgctttgc
		AO090005000959	188	223	12	3	tatgtactattt	gaggatgggtgctgttgg	aacctcgccaccatttacg
		AO090005001128	810	869	12	5	acaacaacaaca	attctgcgctccttatctcc	gtgattgacggtggagtcg
		AO090005001418	75	130	28	2	tttttttttttttttttttttttttttc	ctctggccaaagaagatcg	tggaagtacccaggacaagg
		AO090005001419	582	637	28	2	aaaaaaaaaaaaaaaaaaaaaaaaaaag	aggctgacggtgtatcttgc	tgcgataaaatgatggttcg
		AO090005001532	190	249	12	5	ttattattatta	ggattacaaatcggcattgg	tcaatgctcctcaaagatgc
		AO090005001583	863	901	13	3	ctttctttccttt	cgcaaggtgagaaaaagacc	gtgtggtcacagaggacacg
		AO090005001584	303	341	13	3	aaaggaaagaaag	gtgtggtcacagaggacacg	cgcaaggtgagaaaaagacc
		AO090005001594a	585	632	12	4	cctcttgtcctc	tgttggaaataacgcttaccg	aagaaagcgggaggagtagg
		AO090005001594b	79	118	10	4	agagagagag	gagtgatgtacggaggagtgg	aacaattctcggttggttcc
		AO090005001630	308	357	10	5	cacacacaca	caggatcaatgacgaagtgg	aagaaggtggcttgtttctagg
		AO090005001631	555	604	10	5	gtgtgtgtgt	acccagtattgctcgtttcc	gggcctgagaatatgtacgg
		AO090009000040	123	196	37	2	tttttttttttttttttttttttttttttgttttttt	ctgtcaccattccggtatcc	agtgctcgattttccagacg
		AO090009000188	175	204	10	3	agatgagatg	cggggaaatgaaatgaaagg	tgtagaagccaaggtcaacg
		AO090009000302	847	890	22	2	ttttttttttttttttttttta	cgcgaagtggctatactcg	cggaattagtcttcggttcg
		AO090009000363	329	388	12	5	aaagagaaagag	actggcttttatccgagtgc	agccaacttatccgaacacg
		AO090009000667	650	718	23	3	ccttttcttcttttttttttctc	cctctcggagctacctctcc	gacgagagtgacaaaggttgc
		AO090009000674	518	565	12	4	aagaagaagaag	aagtaccccgagacctttgc	gggtatccgtttatggttcg
		AO090009000677	583	618	12	3	tttctttctttc	tgggtttttgacaagcaagg	tgccagtgagaatgagaagc
		AO090010000582	65	352	12	24	actactactact	actaactttaggcaccataactacg	gatgctttacaggaagcttgg
		AO090010000687	419	454	12	3	aaaataaaaata	ctgctattgagctcccaacc	aatggcgagtcactgaacg
		AO090011000104	781	854	37	2	tttttttttttttttttttttttttttttttttaatt	cgaagggtggtgtgactagg	agccgagtacaattcgaagc
		AO090011000157	502	597	32	3	ttctatgccttgctctaatagtttcaacatga	gtcccacttgaacaggatgc	agaagaggagccctgaaagc
		AO090011000736	184	260	11	7	taatagaggag	tattccacaaggccaaaagg	tttaacgcaggacacattgg
		AO090011000737	613	689	11	7	tcctctattac	tttaacgcaggacacattgg	tattccacaaggccaaaagg
		AO090012000173	57	104	12	4	gaaaaagaaaaa	gattggaagcgtatgaaagg	ctgcaaattttcccgtaacc
		AO090012000705	146	193	16	3	acttgagaacttgaga	tatggctaccacacgtgacc	cgtcctttccactacgttgc
		AO090012000735	218	265	16	3	taatgtcattaaatac	gggattggctctaaggaacc	tccgaccagttgtcttttcc
		AO090020000137	159	206	24	2	aaaaaaaaaaaaaaaaaaaaaaag	aaccaggttccatgttctgg	taccgggcgttagaaatagg
		AO090020000403	687	756	14	5	aaaaaaaaaaagaa	gaggattggacccaaagagg	ggggtgagagattgatttgc
		AO090020000407	818	857	10	4	ctctctctct	agccttgttgattggaatgc	ttatagagagttgggggttgg
		AO090020000607	894	941	12	4	tttctttctttc	attgcttttggcatgtaggg	caacacaacacacggatgg
		AO090023000269	156	191	12	3	aggaggaggagg	gatgcacctcctaatccttcc	ttcatgatcccattgtcacc
		AO090023000614	78	249	86	2	gaagcagatctcatccgaagctcctatggctcagttggtagagcgcatgactagtaatcatgaggtccgcggttcaaatccgcgtg	ccgacgtttactcattcaagc	gaatggatcggaaggaaacc
		AO090026000039	635	694	12	5	tttttctttttt	atccctattgttgccagtgc	tgtcagctgtacacgaagtgc
		AO090038000210	715	762	12	4	tgtatgtatgta	ccagcctcctgaataactcg	gtcacgttcctggcttgg
		AO090038000479	416	719	16	19	cataggctcataggct	tcttcaagaatccacgattgc	tgtctacaagcccatttctcc
		AO090102000005	794	865	18	4	ctcgcttgcatcgcttga	gatgggtgtagaccgtgagc	cgattccaggatcaagttgg
		AO090102000075	220	269	10	5	ctctctctct	cttgtcgcgcttaaacttgg	tccagagtgtcgagttctgc
		AO090102000543	667	726	30	2	aaaaaaaaaaaaaaaaaaaaaaaaaatttc	attacgtagggcgttcatgg	caatgaagtttggcgtcagg
		AO090102000579	511	560	25	2	ttttttttttttttttttttttcgt	cagttgctcctgaaacatgc	agagtcgagaaaccgtttgg
		AO090102000623	95	174	10	8	agagagagag	ccctactgttttcctccatcc	acgtcgatgggtttagttcg
		AO090103000396	562	611	10	5	aaaaaaagaa	gaaaagagttcacggcctacc	cgaacggcaaactctaaagc
		AO090103000455	593	642	10	5	gtgtgtgtgt	gttagctccgtcttcgaacc	cattatcgctggaagttctgg
		AO090103000465	858	907	10	5	ccctcagctc	aaacaggcctcatttgatcg	tggatggatatacttttgttaccg
		AO090120000299	159	224	33	2	ttttttttttttttttttttttttttttttccc	ttaactcttcgcccttcacc	tcgggaatacaaatgcaagg
		AO090120000388	287	336	10	5	ctctctctct	tagtggaaatccctccaacc	aagctttccgtgaagtgtgg
		AO090120000390	525	574	10	5	agagagagag	aagctttccgtgaagtgtgg	tagtggaaatccctccaacc
		AO090124000090	622	693	12	6	tctctctctctc	ctttgcatcccatttcttcc	tcttgcaacgctctctatgc
		AO090166000009	836	897	31	2	ttttttttttttttttttttttttttttgtt	aggtacccgtgacatcttcg	tggaagtgggcttgaaagg
		AO090166000035	432	548	13	9	atgaggctggagg	ggaaaccacaaggagactgc	gcatgtattggctttctctgc
		AO090206000103	516	545	10	3	cacacacaca	agacgaacaggaagcaatgg	tggcagagtcgttaagatcg
		AO090701000019	85	124	10	4	aaaagaaaag	ctggatccctgtcgttgtcc	taaacccttgggtcttttgc
		AO090701000193	776	811	12	3	gcggtgtatcga	acattcccgataatgcaagg	aacgcctcagaaagttgtgc
		AO090701000541	519	554	12	3	cgtgcgtgcgtg	tcaacgtggatagcaaaagc	gccaccgatagagactgtcc
		AO090701000860	265	507	81	3	gaggcactgtacggtgcatggggaggcatctcgaagcgagatgaggaggccacgcagggtactactgtcgatgatatctct	gtgaccagaagggcactacg	gcaaatcatggcttcagtgg
		AO090701000862a	151	393	81	3	gtagtaccctgcgtggcctcctcatctcgcttcgagatgcctccccatgcaccgtacagtgcctcagagatatcatcgaca	cagttatagcgctccagacg	gtgaccagaagggcactacg
		AO090701000862b	397	603	69	3	gtgccttcctgatcacgtttgatgcctccccatgcaccgtacagttgctcggagatatcatccacagta	attagatcgcaccccatgc	gacagccttaacagctcacg
