# Supplementary material for: Assessing the Genome-Wide Effect of Promoter Region Tandem Repeat Natural Variation on Gene Expression
Source: G3 (Bethesda). 2012 Dec 1;2(12):1643–9. doi: 10.1534/g3.112.004663 (PMC3516485; doi:10.1534/g3.112.004663)
Supplement: Supporting Information [file supp_2.12.1643_TableS2.xlsx]

## Sheet: Microsatellite
Table S2. Microsatellite Fragment length (Bp) of amplified loci for each of the 16 isolates
		Fragment Length (Bp)																		Normalized Amplicon Length
	Locus	Aory 302	Aory 331	Aory 333	Aory 40	Aory 537	Aory 632	Aory 642	Aory 949	Afla 1273	Afla 1357	Afla 2112	Afla 2114	Afla 2524	Afla 2632	Afla 2653	Afla 3357		gene	Aory 302	Aory 331	Aory 333	Aory 40	Aory 537	Aory 632	Aory 642	Aory 949	Afla 1273	Afla 1357	Afla 2112	Afla 2114	Afla 2524	Afla 2632	Afla 2653	Afla 3357
	AO090001000366	219	217	217	219	216	216	217	219	229	221	237	216	225	224	254	222		AO090001000366	1.01389	1.00463	1.00463	1.01389	1	1	1.00463	1.01389	1.06018	1.02315	1.09722	1	1.04167	1.03704	1.17593	1.02778
	AO090001000506	231	256	258	237	267	266	258	238		240	233			284		261		AO090001000506	1	1.10823	1.11688	1.02597	1.15584	1.15152	1.11688	1.0303		1.03896	1.00866			1.22944		1.12987
	AO090001000652	234	234	234	234	234	234	234	234	234	234	234	234	234	234	234	234		AO090001000652	1	1	1	1	1	1	1	1	1	1	1	1	1	1	1	1
	AO090003000030	236	245	245	236	242	242	242	239	236			236	236	230	239	236		AO090003000030	1.02609	1.06522	1.06522	1.02609	1.05217	1.05217	1.05217	1.03913	1.02609			1.02609	1.02609	1	1.03913	1.02609
	AO090003000071	294	282	282	294	288	288		285	285	285	285		284	285	285	285		AO090003000071	1.04255	1	1	1.04255	1.02128	1.02128		1.01064	1.01064	1.01064	1.01064		1.00709	1.01064	1.01064	1.01064
	AO090003000121	269	267	267	269	267	267	267	271	266			263	269	253	269	269		AO090003000121	1.06324	1.05534	1.05534	1.06324	1.05534	1.05534	1.05534	1.07115	1.05138			1.03953	1.06324	1	1.06324	1.06324
	AO090003000168	300	298	298	299	297	297	298	296			297	285	303	297	296	308		AO090003000168	1.05263	1.04561	1.04561	1.04912	1.04211	1.04211	1.04561	1.0386			1.04211	1	1.06316	1.04211	1.0386	1.0807
	AO090003000613	225	210	210	225	218	218	212	218	204	198	202	211	198	200	194			AO090003000613	1.1658	1.08808	1.08808	1.1658	1.12953	1.12953	1.09845	1.12953	1.05699	1.02591	1.04663	1.09326	1.02591	1.03627	1.00518
	AO090003000717	221	210	210	221	221	221	210	210	210	211	210	217	221	221	210	202		AO090003000717	1.09406	1.0396	1.0396	1.09406	1.09406	1.09406	1.0396	1.0396	1.0396	1.04455	1.0396	1.07426	1.09406	1.09406	1.0396	1
	AO090003001067	259	259	259	259	259	259	259	259	259	259	259	259	259	254	259	259		AO090003001067	1.01968	1.01968	1.01968	1.01968	1.01968	1.01968	1.01968	1.01968	1.01968	1.01968	1.01968	1.01968	1.01968	1	1.01968	1.01968
	AO090003001095	257	257	257	257	257	257	257	257	257	257	257	249	261	253	257	257		AO090003001095	1.03213	1.03213	1.03213	1.03213	1.03213	1.03213	1.03213	1.03213	1.03213	1.03213	1.03213	1	1.04819	1.01606	1.03213	1.03213
	AO090003001544	233	233	233	233	233	233	233	233	233	233	233	233	233	233	233	233		AO090003001544	1	1	1	1	1	1	1	1	1	1	1	1	1	1	1	1
	AO090003001545	233	245	245	233	233	233	245	239	231	236	230	233	236	248	236	230		AO090003001545	1.02643	1.07929	1.07929	1.02643	1.02643	1.02643	1.07929	1.05286	1.01762	1.03965	1.01322	1.02643	1.03965	1.09251	1.03965	1.01322
	AO090005000012	232	251	251	264	288	290	251	251	262	300	243	230	249	234	245	260		AO090005000012	1.0087	1.0913	1.0913	1.14783	1.25217	1.26087	1.0913	1.0913	1.13913	1.30435	1.05652	1	1.08261	1.01739	1.06522	1.13044
	AO090005000013	235	256	256	268	295	295	255	256	266	308	247	233	254	237	249	264		AO090005000013	1.00858	1.09871	1.09871	1.15021	1.26609	1.26609	1.09442	1.09871	1.14163	1.32189	1.06009	1	1.09013	1.01717	1.06867	1.13305
	AO090005000098	238	231	236	239	238	236	231	243	231	235	235	230	231	235	231	232		AO090005000098	1.03478	1.00435	1.02609	1.03913	1.03478	1.02609	1.00435	1.05652	1.00435	1.02174	1.02174	1	1.00435	1.02174	1.00435	1.0087
	AO090005000171	246	246	246	246	249	249	246	246	246	246	246	246	246	246	264	246		AO090005000171	1	1	1	1	1.01219	1.01219	1	1	1	1	1	1	1	1	1.07317	1
	AO090005000406	238	237	238	218	238	238	237	238	238	238	234	234	238	234	238	238		AO090005000406	1.09174	1.08716	1.09174	1	1.09174	1.09174	1.08716	1.09174	1.09174	1.09174	1.07339	1.07339	1.09174	1.07339	1.09174	1.09174
	AO090005000566	249	249	249	249	249	249	249	249	249	249	249	249	249	249	249	249		AO090005000566	1	1	1	1	1	1	1	1	1	1	1	1	1	1	1	1
	AO090005000567	346	339	339	347	356	383	339	346	358	346	356	345	346	349	346	348		AO090005000567	1.02065	1	1	1.0236	1.05015	1.12979	1	1.02065	1.05605	1.02065	1.05015	1.0177	1.02065	1.0295	1.02065	1.02655
	AO090005000713	286	286	286	286	291	291	286	291	280	291	294	280	291	277	286	280		AO090005000713	1.03249	1.03249	1.03249	1.03249	1.05054	1.05054	1.03249	1.05054	1.01083	1.05054	1.06137	1.01083	1.05054	1	1.03249	1.01083
	AO090005000775	257	233	233	257	239	239	233	239	233	233	237	233	233	237	235	239		AO090005000775	1.103	1	1	1.103	1.02575	1.02575	1	1.02575	1	1	1.01717	1	1	1.01717	1.00858	1.02575
	AO090005000782	242	240	247	240	239	238	246	233		253	239	239	238	238	237	244		AO090005000782	1.03863	1.03004	1.06009	1.03004	1.02575	1.02146	1.05579	1		1.08584	1.02575	1.02575	1.02146	1.02146	1.01717	1.04721
	AO090005001302	252	251	255	255	255	252	252	252	252	252	252	252	252	258	252	255		AO090005001302	1.01613	1.0121	1.02823	1.02823	1.02823	1.01613	1.01613	1.01613	1.01613	1.01613	1.01613	1.01613	1.01613	1.04032	1.01613	1.02823
	AO090005001532	240	231	231	240	231	231	231	216	222	216	216	216	222	213	219	216		AO090005001532	1.12676	1.08451	1.08451	1.12676	1.08451	1.08451	1.08451	1.01408	1.04225	1.01408	1.01408	1.01408	1.04225	1	1.02817	1.01408
	AO090005001594	257	257	257	257	257	257	257	257	257	257	257	257	257	257	257	257		AO090005001594	1.00391	1.00391	1.00391	1.00391	1.00391	1.00391	1.00391	1.00391	1.00391	1.00391	1.00391	1.00391	1.00391	1.00391	1.00391	1.00391
	AO090005001630	351	351	351	351	351	351	351	351	349	351	351	350	350	355	357	349		AO090005001630	1.00573	1.00573	1.00573	1.00573	1.00573	1.00573	1.00573	1.00573	1	1.00573	1.00573	1.00286	1.00286	1.01719	1.02292	1
	AO090005001631	238	238	238	238	238	237	237	238	237	238	238	237	237	242	242	237		AO090005001631	1.00422	1.00422	1.00422	1.00422	1.00422	1	1	1.00422	1	1.00422	1.00422	1	1	1.0211	1.0211	1
	AO090009000185	213	213	213	213	212	213	212	211	212	211	210	211	212	236	211	212		AO090009000185	1.01429	1.01429	1.01429	1.01429	1.00952	1.01429	1.00952	1.00476	1.00952	1.00476	1	1.00476	1.00952	1.12381	1.00476	1.00952
	AO090009000674	250	214	214	225	214	214	214	214	211	217	214	200	214	215	240	214		AO090009000674	1.25	1.07	1.07	1.125	1.07	1.07	1.07	1.07	1.055	1.085	1.07	1	1.07	1.075	1.2	1.07
	AO090009000677	240	242	242	240	242	242	242	242	240	240	240	238	246	238	242	240		AO090009000677	1.03896	1.04762	1.04762	1.03896	1.04762	1.04762	1.04762	1.04762	1.03896	1.03896	1.03896	1.0303	1.06493	1.0303	1.04762	1.03896
	AO090009000682	278	260	259	279	250	250	250	250	245	245	250	251	246	251	250			AO090009000682	1.15353	1.07884	1.07469	1.15768	1.03734	1.03734	1.03734	1.03734	1.0166	1.0166	1.03734	1.04149	1.02075	1.04149	1.03734
	AO090010000687	238	238	280	255	280	251	255	239		249	283	249	253	252	252			AO090010000687	1	1	1.17647	1.07143	1.17647	1.05462	1.07143	1.0042		1.04622	1.18908	1.04622	1.06303	1.05882	1.05882
	AO090011000231	237	232		237	255	255	232	237	212	226	299	215	220	253	220	221		AO090011000231	1.11793	1.09434		1.11793	1.20283	1.20283	1.09434	1.11793	1	1.06604	1.41038	1.01415	1.03774	1.1934	1.03774	1.04245
	AO090011000232	237	237	237	237	237	237	237	249	237	237	237	237	251	237	237	237		AO090011000232	1.00851	1.00851	1.00851	1.00851	1.00851	1.00851	1.00851	1.05957	1.00851	1.00851	1.00851	1.00851	1.06808	1.00851	1.00851	1.00851
	AO090011000429	287	272	271	287	272	271	272	282	277	272	292	270	266	276		277		AO090011000429	1.07895	1.02256	1.0188	1.07895	1.02256	1.0188	1.02256	1.06015	1.04135	1.02256	1.09774	1.01504	1	1.03759		1.04135
	AO090012000014	235	235	235	235	235	235	235	235	243	231	231	230	231	230	231	231		AO090012000014	1.07306	1.07306	1.07306	1.07306	1.07306	1.07306	1.07306	1.07306	1.10959	1.05479	1.05479	1.05023	1.05479	1.05023	1.05479	1.05479
	AO090012000451	285	285	285	299	285	285	285	285	286		286	293	284	287	292	286		AO090012000451	1.15854	1.15854	1.15854	1.21545	1.15854	1.15854	1.15854	1.15854	1.1626		1.1626	1.19106	1.15447	1.16667	1.18699	1.1626
	AO090012000489	225	223	223	225	219	219	223	222	219	223		218	219	219	220	223		AO090012000489	1.03211	1.02294	1.02294	1.03211	1.00459	1.00459	1.02294	1.01835	1.00459	1.02294		1	1.00459	1.00459	1.00917	1.02294
	AO090012000588	228	234	234	228	228	228	234	234	228	234	234	221	228	240	288	234		AO090012000588	1.03167	1.05882	1.05882	1.03167	1.03167	1.03167	1.05882	1.05882	1.03167	1.05882	1.05882	1	1.03167	1.08597	1.30317	1.05882
	AO090012000871	234	234	231	234	234	234	234	236	234	225	234	239	234	239	234			AO090012000871	1.04	1.04	1.02667	1.04	1.04	1.04	1.04	1.04889	1.04	1	1.04	1.06222	1.04	1.06222	1.04
	AO090012000877	250	250	249	250	250	250	250	253	236	253	249	247	250	249	248	248		AO090012000877	1.05932	1.05932	1.05509	1.05932	1.05932	1.05932	1.05932	1.07203	1	1.07203	1.05509	1.04661	1.05932	1.05509	1.05085	1.05085
	AO090012000904	242	242	242	239	238	238	240	234	225	234	253	225	242		242	235		AO090012000904	1.07556	1.07556	1.07556	1.06222	1.05778	1.05778	1.06667	1.04	1	1.04	1.12444	1	1.07556		1.07556	1.04444
	AO090012000905	247	211	211	243	243	243	245	239	224	222	238	229	247	233	247	239		AO090012000905	1.17062	1	1	1.15166	1.15166	1.15166	1.16114	1.1327	1.06161	1.05213	1.12796	1.08531	1.17062	1.10427	1.17062	1.1327
	AO090020000037	217	229		219	211	213	211	222	248	209	213	213	201	207	205	205		AO090020000037	1.0796	1.1393		1.08955	1.04975	1.0597	1.04975	1.10448	1.23383	1.0398	1.0597	1.0597	1	1.02985	1.0199	1.0199
	AO090020000538	242	242	242	242	242	242	242	245	236		242	242	254	237	239	242		AO090020000538	1.02542	1.02542	1.02542	1.02542	1.02542	1.02542	1.02542	1.03814	1		1.02542	1.02542	1.07627	1.00424	1.01271	1.02542
	AO090023000269	223	214	214	226	217	217	217	217	208	208	208	217	211	213	211	208		AO090023000269	1.07211	1.02885	1.02885	1.08654	1.04327	1.04327	1.04327	1.04327	1	1	1	1.04327	1.01442	1.02404	1.01442	1
	AO090023000661	214	229	229	214	214	214	214	214	198	225	214		195		211	218		AO090023000661	1.09744	1.17436	1.17436	1.09744	1.09744	1.09744	1.09744	1.09744	1.01538	1.15385	1.09744		1		1.08205	1.11795
	AO090023000838	229	264	229	229	229	229	229	229	231	229	229	227	229	229	229	229		AO090023000838	1.00881	1.163	1.00881	1.00881	1.00881	1.00881	1.00881	1.00881	1.01762	1.00881	1.00881	1	1.00881	1.00881	1.00881	1.00881
	AO090023000845	363	363	363	363	362	363	363	363	352	363	352	359	352	352	352	352		AO090023000845	1.03125	1.03125	1.03125	1.03125	1.02841	1.03125	1.03125	1.03125	1	1.03125	1	1.01989	1	1	1	1
	AO090026000149	226	226	227	246	226	226	226	226	229	226	226	229	226	226	226	246		AO090026000149	1	1	1.00442	1.0885	1	1	1	1	1.01327	1	1	1.01327	1	1	1	1.0885
	AO090026000470	321	333	333	336	333	333	333	333	332	323	332	332	332	335	336	336		AO090026000470	1.05592	1.09539	1.09539	1.10526	1.09539	1.09539	1.09539	1.09539	1.09211	1.0625	1.09211	1.09211	1.09211	1.10197	1.10526	1.10526
	AO090026000537	219	238	227	219	219	219	230	219	219	236	219	222	225	213	225	234		AO090026000537	1.02817	1.11737	1.06573	1.02817	1.02817	1.02817	1.07981	1.02817	1.02817	1.10798	1.02817	1.04225	1.05634	1	1.05634	1.09859
	AO090026000576	321	321	312	322	334		321	332	382	327	333		332	333	331			AO090026000576	1.02885	1.02885	1	1.03205	1.07051		1.02885	1.0641	1.22436	1.04808	1.06731		1.0641	1.06731	1.0609
	AO090026000756a	219	229	229	214	219		220	216	251	231	220		218	219	219	219		AO090026000756a	1.03302	1.08019	1.08019	1.00943	1.03302		1.03774	1.01887	1.18396	1.08962	1.03774		1.0283	1.03302	1.03302	1.03302
	AO090026000756b	272	272	272	275	275	275	272	272	252	275	274	299	272	287	275	283		AO090026000756b	1.07936	1.07936	1.07936	1.09127	1.09127	1.09127	1.07936	1.07936	1	1.09127	1.0873	1.18651	1.07936	1.13889	1.09127	1.12302
	AO090026000793	250	250	250	250	250	250	250	250	250	250	250	250	250	250	250	250		AO090026000793	1	1	1	1	1	1	1	1	1	1	1	1	1	1	1	1
	AO090102000075	238	247	234	238	234	224	234	234	237	234	224	228	236	234	231	236		AO090102000075	1.07207	1.11261	1.05405	1.07207	1.05405	1.00901	1.05405	1.05405	1.06757	1.05405	1.00901	1.02703	1.06306	1.05405	1.04054	1.06306
	AO090102000133		335	335	274	335	335	335	347	315	268	349	345	347	333	283	283		AO090102000133		1.3035	1.3035	1.06615	1.3035	1.3035	1.3035	1.3502	1.22568	1.0428	1.35798	1.34241	1.3502	1.29572	1.10117	1.10117
	AO090102000623	215	194	194	215	195	195	194	175	289	175	173	180	219	148	179	319		AO090102000623	1.4527	1.31081	1.31081	1.4527	1.31757	1.31757	1.31081	1.18243	1.9527	1.18243	1.16892	1.21622	1.47973	1	1.20946	2.15541
	AO090103000047	274	277	280	274	274	274	280	274	274	274	274	274	274	280	283	283		AO090103000047	1	1.01095	1.0219	1	1	1	1.0219	1	1	1	1	1	1	1.0219	1.03285	1.03285
	AO090103000455	248	217	217	246	227	229	216	223	215	255	238	204	219	219	213	215		AO090103000455	1.21569	1.06373	1.06373	1.20588	1.11275	1.12255	1.05882	1.09314	1.05392	1.25	1.16667	1	1.07353	1.07353	1.04412	1.05392
	AO090103000456	317	288	288	315	298	300	288	294	286	319	308	276	290	258	284	286		AO090103000456	1.24803	1.13386	1.13386	1.24016	1.17323	1.1811	1.13386	1.15748	1.12598	1.25591	1.2126	1.08661	1.14173	1.01575	1.11811	1.12598
	AO090120000388	300	300	300	262	294	294	300	298	305	300	300	281	296	301	303	300		AO090120000388	1.14504	1.14504	1.14504	1	1.12214	1.12214	1.14504	1.1374	1.16412	1.14504	1.14504	1.07252	1.12977	1.14885	1.15649	1.14504
	AO090120000390	300	372	300	302	294	294	300	298	373		300	281	220	281	302	364		AO090120000390	1.36364	1.69091	1.36364	1.37273	1.33636	1.33636	1.36364	1.35455	1.69545		1.36364	1.27727	1	1.27727	1.37273	1.65454
	AO090120000504	251	249	251	218	251	250	317	251	253	249	247	269	247	245	249	251		AO090120000504	1.15138	1.1422	1.15138	1	1.15138	1.14679	1.45413	1.15138	1.16055	1.1422	1.13303	1.23395	1.13303	1.12385	1.1422	1.15138
	AO090138000103	335	335	334	335	333	335	306	376			338	324	343	324	334			AO090138000103	1.09477	1.09477	1.0915	1.09477	1.08824	1.09477	1	1.22876			1.10458	1.05882	1.12092	1.05882	1.0915
	AO090206000041		359	359	358	359	359	359	359	381	359	358	374	358	368	359	359		AO090206000041		1.00279	1.00279	1	1.00279	1.00279	1.00279	1.00279	1.06425	1.00279	1	1.04469	1	1.02793	1.00279	1.00279
	AO090206000042	242	242	242	242	242	242	242	242	242	242	242	257	242	251	242	272		AO090206000042	1	1	1	1	1	1	1	1	1	1	1	1.06198	1	1.03719	1	1.12397
	AO090206000060	230	230	230	230	230	230	230	230	230	230	230	230	230	230	230	242		AO090206000060	1	1	1	1	1	1	1	1	1	1	1	1	1	1	1	1.05217
	AO090701000151	350	378	372	350	344		372	347	332	353	364	348	347	332	341	332		AO090701000151	1.06061	1.14545	1.12727	1.06061	1.04242		1.12727	1.05151	1.00606	1.0697	1.10303	1.05455	1.05151	1.00606	1.03333	1.00606
	AO090701000375	253	251	252	218	253	253	252	251	253	252	252		252	252	251	254		AO090701000375	1.16055	1.15138	1.15596	1	1.16055	1.16055	1.15596	1.15138	1.16055	1.15596	1.15596		1.15596	1.15596	1.15138	1.16514
	AO090701000724	248	248	247	248	251	251	248	248	233	251	245	245	233	239	283	257		AO090701000724	1.06438	1.06438	1.06009	1.06438	1.07725	1.07725	1.06438	1.06438	1	1.07725	1.0515	1.0515	1	1.02575	1.21459	1.103

## Sheet: Minisatellite
Table S2. Minisatellite Fragment length (Bp) of amplified loci for each of the 16 isolates
		Fragment Length (Bp)																		Normalized Amplicon Length
	Locus	Aory 302	Aory 331	Aory 333	Aory 40	Aory 537	Aory 632	Aory 642	Aory 949	Afla 1273	Afla 1357	Afla 2112	Afla 2114	Afla 2524	Afla 2632	Afla 2653	Afla 3357		gene	Aory 302	Aory 331	Aory 333	Aory 40	Aory 537	Aory 632	Aory 642	Aory 949	Afla 1273	Afla 1357	Afla 2112	Afla 2114	Afla 2524	Afla 2632	Afla 2653	Afla 3357
	AO090001000078	224	225	225	224	224	225	225	224	225	224		225	224	166	224	224		AO090001000078	1.3494	1.35542	1.35542	1.3494	1.3494	1.35542	1.35542	1.3494	1.35542	1.3494		1.35542	1.3494	1	1.3494	1.3494
	AO090001000136	220	208	208	220	220	220	208	220	220	220	220	220	220	220	220	220		AO090001000136	1.05769	1	1	1.05769	1.05769	1.05769	1	1.05769	1.05769	1.05769	1.05769	1.05769	1.05769	1.05769	1.05769	1.05769
	AO090001000224	414	356	356	415	368	368	356	367	355	367	356	354	356	358	357	356		AO090001000224	1.16949	1.00565	1.00565	1.17232	1.03955	1.03955	1.00565	1.03672	1.00282	1.03672	1.00565	1	1.00565	1.0113	1.00847	1.00565
	AO090001000506	178	162	162	178	162	162	162	173	168	162	183	162	157	172	157	167		AO090001000506	1.13376	1.03185	1.03185	1.13376	1.03185	1.03185	1.03185	1.10191	1.07006	1.03185	1.16561	1.03185	1	1.09554	1	1.06369
	AO090003000121	222	222	222	222	222	222	222	222	222	222	210				210	210		AO090003000121	1.05714	1.05714	1.05714	1.05714	1.05714	1.05714	1.05714	1.05714	1.05714	1.05714	1				1	1
	AO090003000293	343	252	254	253	252	252	254	254	255	253	246	253	253	394	392	253		AO090003000293	1.39431	1.02439	1.03252	1.02846	1.02439	1.02439	1.03252	1.03252	1.03659	1.02846	1	1.02846	1.02846	1.60163	1.5935	1.02846
	AO090003000550	225	211	210	227	209	209	210	212		212	205	207	212	211	210	210		AO090003000550	1.09756	1.02927	1.02439	1.10732	1.01951	1.01951	1.02439	1.03415		1.03415	1	1.00976	1.03415	1.02927	1.02439	1.02439
	AO090003001042	196	191	191	188	213	213	191	185	188	185	188	173	179	167	179	179		AO090003001042	1.17365	1.14371	1.14371	1.12575	1.27545	1.27545	1.14371	1.10778	1.12575	1.10778	1.12575	1.03593	1.07186	1	1.07186	1.07186
	AO090003001237	261	261	261	262	222	222	261	261	222	261	309	309	309	261	309	199		AO090003001237	1.31156	1.31156	1.31156	1.31658	1.11558	1.11558	1.31156	1.31156	1.11558	1.31156	1.55276	1.55276	1.55276	1.31156	1.55276	1
	AO090005000249	265	178	178	265	169	169	178		177	248	208	110	175	170	183	177		AO090005000249	2.40909	1.61818	1.61818	2.40909	1.53636	1.53636	1.61818		1.60909	2.25455	1.89091	1	1.59091	1.54545	1.66364	1.60909
	AO090005000448				221	221	221	234	221	208	221	224	208	208	211	211	200		AO090005000448				1.105	1.105	1.105	1.17	1.105	1.04	1.105	1.12	1.04	1.04	1.055	1.055	1
	AO090005000566	173	149	148	99	154	154	148	154	151	155	152	152	212	123	151	155		AO090005000566	1.74747	1.50505	1.49495	1	1.55556	1.55556	1.49495	1.55556	1.52525	1.56566	1.53535	1.53535	2.14141	1.24242	1.52525	1.56566
	AO090005000567	172	148	148	221	154	154	148	154	149	154	152	152	100	123	150	123		AO090005000567	1.72	1.48	1.48	2.21	1.54	1.54	1.48	1.54	1.49	1.54	1.52	1.52	1	1.23	1.5	1.23
	AO090005000700	231	203	203	234	155	223	200	209	155	208	230	218	222	154	220	243		AO090005000700	1.5	1.31818	1.31818	1.51948	1.00649	1.44805	1.2987	1.35714	1.00649	1.35065	1.49351	1.41558	1.44156	1	1.42857	1.57792
	AO090005000959	268	268	268	268	280	280	268	280	264	268	264	264	264	267	264	264		AO090005000959	1.20721	1.20721	1.20721	1.20721	1.26126	1.26126	1.20721	1.26126	1.18919	1.20721	1.18919	1.18919	1.18919	1.2027	1.18919	1.18919
	AO090005001128	238	205	205	255	247	247	205	205	247	235	296	218	205	221	232	232		AO090005001128	1.16098	1	1	1.2439	1.20488	1.20488	1	1	1.20488	1.14634	1.4439	1.06341	1	1.07805	1.13171	1.13171
	AO090005001418		423	421	455	442	445	421	442	440	443	438	425	431	423	426	415		AO090005001418		1.01928	1.01446	1.09639	1.06506	1.07229	1.01446	1.06506	1.06024	1.06747	1.05542	1.0241	1.03855	1.01928	1.02651	1
	AO090005001419	470	443	443	467	461	461	443	461	371	447		446	453	474	447	438		AO090005001419	1.26685	1.19407	1.19407	1.25876	1.24259	1.24259	1.19407	1.24259	1	1.20485		1.20216	1.22102	1.27763	1.20485	1.18059
	AO090005001532	194	185	185	194	185	184	185	169	179	169	169	169		166	172	169		AO090005001532	1.16867	1.11446	1.11446	1.16867	1.11446	1.10843	1.11446	1.01807	1.07831	1.01807	1.01807	1.01807		1	1.03614	1.01807
	AO090005001583	504	459	459	458	459	459	459	459	459	459	459	467	459	456	459	459		AO090005001583	1.10526	1.00658	1.00658	1.00439	1.00658	1.00658	1.00658	1.00658	1.00658	1.00658	1.00658	1.02412	1.00658	1	1.00658	1.00658
	AO090005001584	464	464	464	464	464	464	464	464		464	465	473	464	461	464	464		AO090005001584	1.00651	1.00651	1.00651	1.00651	1.00651	1.00651	1.00651	1.00651		1.00651	1.00868	1.02603	1.00651	1	1.00651	1.00651
	AO090005001594a	421	408	408	421	408	408	408	408	395	395	395	408	409		395	396		AO090005001594a	1.06582	1.03291	1.03291	1.06582	1.03291	1.03291	1.03291	1.03291	1	1	1	1.03291	1.03544		1	1.00253
	AO090005001594b	235	211	211	210	213	213	211	212	211	211	211	203	209	210	208	235		AO090005001594b	1.20513	1.08205	1.08205	1.07692	1.09231	1.09231	1.08205	1.08718	1.08205	1.08205	1.08205	1.04103	1.07179	1.07692	1.06667	1.20513
	AO090005001630	494	465	461	476	528	527	465	495	474	460	460		460	457	461	472		AO090005001630	1.08333	1.01974	1.01096	1.04386	1.15789	1.1557	1.01974	1.08553	1.03947	1.00877	1.00877		1.00877	1.00219	1.01096	1.03509
	AO090005001631	356	376	376	388	417	415	376	376	386	426	368	354	374		370	384		AO090005001631	1.00565	1.06215	1.06215	1.09605	1.17797	1.17232	1.06215	1.06215	1.0904	1.20339	1.03955	1	1.0565		1.0452	1.08475
	AO090009000040	372	356	379	390	359	359	381	377	359	388	337	350	354	349	356	354		AO090009000040	1.10386	1.05638	1.12463	1.15727	1.06528	1.06528	1.13056	1.11869	1.06528	1.15134	1	1.03858	1.05045	1.03561	1.05638	1.05045
	AO090009000188	450	450	450	450	450	450	450	450	444	450	450	442	439	439	444	439		AO090009000188	1.02506	1.02506	1.02506	1.02506	1.02506	1.02506	1.02506	1.02506	1.01139	1.02506	1.02506	1.00683	1	1	1.01139	1
	AO090009000302	347	336	336	351	337	338	336	342	335	344	343	350	337	330	338	335		AO090009000302	1.05152	1.01818	1.01818	1.06364	1.02121	1.02424	1.01818	1.03636	1.01515	1.04242	1.03939	1.06061	1.02121	1	1.02424	1.01515
	AO090009000363	475	538	538	475	506	506	538	513	453	512	453	436	453	448	453	450		AO090009000363	1.08945	1.23394	1.23394	1.08945	1.16055	1.16055	1.23394	1.17661	1.03899	1.17431	1.03899	1	1.03899	1.02752	1.03899	1.03211
	AO090009000667	488	443	443	488	439	440	443	482	440	440	440	442	441	444	440	440		AO090009000667	1.11162	1.00911	1.00911	1.11162	1	1.00228	1.00911	1.09795	1.00228	1.00228	1.00228	1.00683	1.00456	1.01139	1.00228	1.00228
	AO090009000674	402	391	391	408	391	391	391	391		405	391	377	391	382	417	391		AO090009000674	1.16185	1.13006	1.13006	1.17919	1.13006	1.13006	1.13006	1.13006		1.17052	1.13006	1.0896	1.13006	1.10405	1.2052	1.13006
	AO090009000677	491	491	491	491	491	491	491	491	487	475	487	486	488	487	487	487		AO090009000677	1.03368	1.03368	1.03368	1.03368	1.03368	1.03368	1.03368	1.03368	1.02526	1	1.02526	1.02316	1.02737	1.02526	1.02526	1.02526
	AO090010000582	323	360	348	323	281	281	348	336	266	317	284	229		227	278	281		AO090010000582	1.42291	1.5859	1.53304	1.42291	1.23789	1.23789	1.53304	1.48018	1.17181	1.39648	1.2511	1.00881		1	1.22467	1.23789
	AO090010000687	504			504	504	504	505	491	491		491	509	498	508	491	491		AO090010000687	1.02648			1.02648	1.02648	1.02648	1.02851	1	1		1	1.03666	1.01426	1.03462	1	1
	AO090011000104	334	335	342	338	300	301	342	309	286	319	303	301	285	282	317	302		AO090011000104	1.1844	1.18794	1.21277	1.19858	1.06383	1.06738	1.21277	1.09574	1.01418	1.13121	1.07447	1.06738	1.01064	1	1.12411	1.07092
	AO090011000157	335	335	335	294	335	335	335	335	336	336		335	334		335	336		AO090011000157	1.13946	1.13946	1.13946	1	1.13946	1.13946	1.13946	1.13946	1.14286	1.14286		1.13946	1.13605		1.13946	1.14286
	AO090011000736	369	347	347	370	349	347	347	369	362	369	369		368		348	362		AO090011000736	1.0634	1	1	1.06628	1.00576	1	1	1.0634	1.04323	1.0634	1.0634		1.06052		1.00288	1.04323
	AO090011000737	371	350	350	371	350	350	350	371	364	371	370	334	371	384	350	364		AO090011000737	1.11078	1.0479	1.0479	1.11078	1.0479	1.0479	1.0479	1.11078	1.08982	1.11078	1.10778	1	1.11078	1.1497	1.0479	1.08982
	AO090012000173	363	352	352	365	358	358	352	354	375	353	353	352	350	332	350	375		AO090012000173	1.09337	1.06024	1.06024	1.0994	1.07831	1.07831	1.06024	1.06627	1.12952	1.06325	1.06325	1.06024	1.05422	1	1.05422	1.12952
	AO090012000705	437	429	429	437	437	437	429	528	485	528	429	421	429	454	429	420		AO090012000705	1.04048	1.02143	1.02143	1.04048	1.04048	1.04048	1.02143	1.25714	1.15476	1.25714	1.02143	1.00238	1.02143	1.08095	1.02143	1
	AO090012000735	358	342	342	358	342	342	342	343	342	343	342	343	342	342	342	342		AO090012000735	1.04678	1	1	1.04678	1	1	1	1.00292	1	1.00292	1	1.00292	1	1	1	1
	AO090020000137	290	300	297	293	275	275	298	275	275	275	275	266	272	276	273	273		AO090020000137	1.09023	1.12782	1.11654	1.1015	1.03383	1.03383	1.1203	1.03383	1.03383	1.03383	1.03383	1	1.02256	1.03759	1.02632	1.02632
	AO090020000403	276	257	258	276	263	263	258	258	257	258	257	257	256		259	259		AO090020000403	1.08235	1.00784	1.01176	1.08235	1.03137	1.03137	1.01176	1.01176	1.00784	1.01176	1.00784	1.00784	1.00392		1.01569	1.01569
	AO090020000407	474	466	466	468	468	468	466	472		468	470	464	461	444	459	457		AO090020000407	1.06757	1.04955	1.04955	1.05405	1.05405	1.05405	1.04955	1.06306		1.05405	1.05856	1.04505	1.03829	1	1.03378	1.02928
	AO090020000607	239	239	239	239	239	239	239	224	233	247	224	236	253		241	242		AO090020000607	1.06696	1.06696	1.06696	1.06696	1.06696	1.06696	1.06696	1	1.04018	1.10268	1	1.05357	1.12946		1.07589	1.08036
	AO090023000269	457	451	452	460	452	452	452	452	444	444	444	453	447	450	448	444		AO090023000269	1.02928	1.01577	1.01802	1.03604	1.01802	1.01802	1.01802	1.01802	1	1	1	1.02027	1.00676	1.01351	1.00901	1
	AO090023000614	413	413	413	413	413	413	413	413	411	413	413	413	413	453	413	413		AO090023000614	1.00487	1.00487	1.00487	1.00487	1.00487	1.00487	1.00487	1.00487	1	1.00487	1.00487	1.00487	1.00487	1.10219	1.00487	1.00487
	AO090026000039	480	458	458	481	480	480	444	479	454		480	485	454	443	458	454		AO090026000039	1.08352	1.03386	1.03386	1.08578	1.08352	1.08352	1.00226	1.08126	1.02483		1.08352	1.09481	1.02483	1	1.03386	1.02483
	AO090038000210	491	478	479	478	479	479	478	478	478	479	455	505	474	471	466	505		AO090038000210	1.21836	1.1861	1.18859	1.1861	1.18859	1.18859	1.1861	1.1861	1.1861	1.18859	1.12903	1.2531	1.17618	1.16873	1.15633	1.2531
	AO090038000479	457	321	313	457	385	385	313	324	390	464	403	401	405	403	283	267		AO090038000479	1.87295	1.31557	1.28279	1.87295	1.57787	1.57787	1.28279	1.32787	1.59836	1.90164	1.65164	1.64344	1.65984	1.65164	1.15984	1.09426
	AO090102000005	339	322	321	341	321	320	207	320	313	322	320	320	320	304	321	321		AO090102000005	1.63768	1.55556	1.55072	1.64734	1.55072	1.54589	1	1.54589	1.51208	1.55556	1.54589	1.54589	1.54589	1.4686	1.55072	1.55072
	AO090102000075	298	294	294	300	294	295	294	295	283	295	289	289	296	286	293	297		AO090102000075	1.053	1.03887	1.03887	1.06007	1.03887	1.0424	1.03887	1.0424	1	1.0424	1.0212	1.0212	1.04594	1.0106	1.03534	1.04947
	AO090102000543	409	396	396	434	428	430	396	405	391	403	405	392	398	394	397	398		AO090102000543	1.04604	1.01279	1.01279	1.10997	1.09463	1.09974	1.01279	1.03581	1	1.03069	1.03581	1.00256	1.0179	1.00767	1.01535	1.0179
	AO090102000579	397	385	385	406	407	408	385	389	384	386	386	382	385		384	383		AO090102000579	1.03927	1.00785	1.00785	1.06283	1.06545	1.06806	1.00785	1.01832	1.00524	1.01047	1.01047	1	1.00785		1.00524	1.00262
	AO090102000623	389	369	369	389	370	370	370	351	358	351	350	358	353		354	396		AO090102000623	1.11461	1.05731	1.05731	1.11461	1.06017	1.06017	1.06017	1.00573	1.02579	1.00573	1.00287	1.02579	1.01146		1.01433	1.13467
	AO090103000396	474	442	442	371	442	442		442		443			478	451	486	474		AO090103000396	1.27763	1.19137	1.19137	1	1.19137	1.19137		1.19137		1.19407			1.28841	1.21563	1.30997	1.27763
	AO090103000455	465	435	435	463	445	447	435	441	442	467	456	420	437	438	431	431		AO090103000455	1.10714	1.03571	1.03571	1.10238	1.05952	1.06429	1.03571	1.05	1.05238	1.1119	1.08571	1	1.04048	1.04286	1.02619	1.02619
	AO090103000465	220	220	219	221	219	220	219	219	229	219	219	211	210	210	210	230		AO090103000465	1.04762	1.04762	1.04286	1.05238	1.04286	1.04762	1.04286	1.04286	1.09048	1.04286	1.04286	1.00476	1	1	1	1.09524
	AO090120000299	367	380	382	371	357	356	381	374	354	361	361	511	350	354	346	355		AO090120000299	1.06069	1.09827	1.10405	1.07225	1.03179	1.0289	1.10116	1.08092	1.02312	1.04335	1.04335	1.47688	1.01156	1.02312	1	1.02601
	AO090120000388	423	423	421	425	417	415	423	419	427	557	423	403	417	528	425	423		AO090120000388	1.04963	1.04963	1.04467	1.05459	1.03474	1.02978	1.04963	1.0397	1.05955	1.38213	1.04963	1	1.03474	1.31017	1.05459	1.04963
	AO090120000390	420	420	420	422	414	414	361	418	424	420		401	416	531	422	420		AO090120000390	1.16343	1.16343	1.16343	1.16898	1.14681	1.14681	1	1.15789	1.17452	1.16343		1.1108	1.15235	1.47091	1.16898	1.16343
	AO090124000090	329	302		397	325	382	341	378	281	381	313	349	342	298	302	326		AO090124000090	1.17082	1.07473		1.41281	1.15658	1.35943	1.21352	1.3452	1	1.35587	1.11388	1.24199	1.21708	1.0605	1.07473	1.16014
	AO090166000009	193	202	202	194	194	289	201	191	106	208	135	135	113	107	135	106		AO090166000009	1.82075	1.90566	1.90566	1.83019	1.83019	2.72642	1.89623	1.80189	1	1.96226	1.27358	1.27358	1.06604	1.00943	1.27358	1
	AO090166000035	407	356	356	356	447	447	356	316		368			313		447	352		AO090166000035	1.30032	1.13738	1.13738	1.13738	1.42812	1.42812	1.13738	1.00958		1.17572			1		1.42812	1.1246
	AO090206000103	404	429	429	398	416	416	429	406	413	411		413	400	422	422	411		AO090206000103	1.0359	1.1	1.1	1.02051	1.06667	1.06667	1.1	1.04103	1.05897	1.05385		1.05897	1.02564	1.08205	1.08205	1.05385
	AO090701000019	340	334	334	341	332	332	334	334	400	395	331	328		354		330		AO090701000019	1.03659	1.01829	1.01829	1.03963	1.0122	1.0122	1.01829	1.01829	1.21951	1.20427	1.00915	1		1.07927		1.0061
	AO090701000193	400	400	400	400	400	400	400	400	400	400	400	400	388	400	400	400		AO090701000193	1.03093	1.03093	1.03093	1.03093	1.03093	1.03093	1.03093	1.03093	1.03093	1.03093	1.03093	1.03093	1	1.03093	1.03093	1.03093
	AO090701000541	459	443	443	459	443	443	443	444		453	459	446	441		442	439		AO090701000541	1.04556	1.00911	1.00911	1.04556	1.00911	1.00911	1.00911	1.01139		1.03189	1.04556	1.01595	1.00456		1.00683	1
	AO090701000860	487	563	563	488	647	328	564	475		475	475	624	538		647	439		AO090701000860	1.48476	1.71646	1.71646	1.4878	1.97256	1	1.71951	1.44817		1.44817	1.44817	1.90244	1.64024		1.97256	1.33841
	AO090701000862a	458	531	531	458	447		531	447	459	447	447	595		448	617	629		AO090701000862a	1.02461	1.18792	1.18792	1.02461	1		1.18792	1	1.02685	1	1	1.3311		1.00224	1.38031	1.40716
	AO090701000862b	578	271		579	636		502	636	648	637	637	637	645	565	271			AO090701000862b	2.13284	1		2.13653	2.34686		1.8524	2.34686	2.39114	2.35055	2.35055	2.35055	2.38007	2.08487	1
	"BLANK" cells represent missing data																		"BLANK" cells represent missing data
