# Supplementary material for: Assessing the Genome-Wide Effect of Promoter Region Tandem Repeat Natural Variation on Gene Expression
Source: G3 (Bethesda). 2012 Dec 1;2(12):1643–9. doi: 10.1534/g3.112.004663 (PMC3516485; doi:10.1534/g3.112.004663)
Supplement: Supporting Information [file supp_2.12.1643_TableS3.xlsx]

## Sheet: Microsatellite RPKM
Table S3. Gene expression (RPKM) for microsatellite loci
		RPKM
	isolate	Aory 302	Aory 331	Aory 333	Aory 40	Aory 537	Aory 632	Aory 642	Aory 949	Afla 1273	Afla 1357	Afla 2112	Afla 2114	Afla 2524	Afla 2632	Afla 2653	Afla 3357
	AO090001000366	19.38	129.883	60.9178	55.9291	234.665	128.169	111.954	114.864	60.5929	123.493	64.3958	69.698	106.46	41.6146	119.954	101.626
	AO090001000506	8.37913	1.92836	0.949007	3.69219	1.77368	0.189532	1.55556	1.23716	0.127216	0.446397	0.853507	0.958693	0.522144	0.779614	2.9669	0.86502
	AO090001000652	15.0463	6.43842	13.1495	3.07262	11.264	6.32222	7.41273	9.3981	6.29537	8.09978	22.9954	16.9302	6.78266	7.71597	10.049	1.99762
	AO090003000030	1.35785	0.925349	0	1.65602	0.441519	0.419376	1.47514	0.97252	0.542874	0.952465	2.12462	0	0	0	0.984727	2.58394
	AO090003000071	1082.24	1417	1416.68	921.136	1535.08	1013.93	1058.29	984.712	1517.12	1171.14	1332.79	915.471	1117.34	1319.38	1964.85	826.62
	AO090003000121	794.107	863.11	896.5	1423.96	1293.11	1351.38	1281	1530.1	699.017	1067.07	1062.16	2881.77	1493.74	981.153	1061.64	1130.83
	AO090003000168	147.649	241.595	114.732	166.455	141.23	131.972	146.8	173.758	186.479	250.322	131.432	112.624	218.367	155.313	205.451	125.593
	AO090003000613	13.1047	16.2924	29.2816	3.11009	7.25544	2.36283	2.42409	1.82644	3.73833	2.5341	3.65763	2.37277	2.89871	16.9218	18.5861	2.62858
	AO090003000717	50.972	17.0056	33.2111	23.1172	29.0138	19.4624	20.2636	17.3309	30.6355	13.6731	29.4483	12.9253	21.715	34.9959	24.8603	17.5876
	AO090003001067	65.6529	85.5195	269.45	185.195	320.182	202.75	237.037	148.368	108.495	127.836	118.405	199.496	162.678	52.0168	198.661	313.205
	AO090003001095	45.5892	64.9357	50.2462	83.5697	43.1734	172.074	95.4091	113.495	106.307	183.106	79.8427	211.448	149.525	131.402	53.3185	365.625
	AO090003001544	1.09184	0	0	0.719062	0.15976	0.151748	0.711691	0	0.261913	0	1.02504	0	0	0	0.570105	0
	AO090003001545	0.844603	0.0588664	0	0	0	0.0533575	1.00098	0.0412448	0.230234	0.0807885	0.180211	0.571541	0	0	0.050115	0.219171
	AO090005000012	0.185429	0	0	0	0	0	0.151085	0.0996063	0	0.195105	0	0.345068	0	0	0	0.264649
	AO090005000013	1.45545	0	0	0.290464	0	0	0.215615	0	0	0	0	0	0	0	0	0
	AO090005000098	13.3295	8.96151	18.4095	7.87816	8.25168	11.543	11.1948	8.37186	7.62483	5.39422	8.18221	3.43454	6.18335	8.29029	4.28309	5.26823
	AO090005000171	14.1468	12.4339	38.2756	40.6341	52.298	40.1812	39.4276	37.7356	28.1741	26.9877	40.3404	39.5301	33.2214	29.4783	36.934	25.6629
	AO090005000406	38.8955	13.9719	48.5338	23.0429	47.9142	28.3271	35.7317	31.9281	42.5582	23.9859	40.2037	18.335	29.0565	49.2271	35.0119	20.4037
	AO090005000566	0.784942	0.60179	0	0	0	1.63642	0	0	0.94147	0	0	0	0	0	0.512324	0
	AO090005000567	0.359664	0	0	0.789558	0	0	0	0	0.431386	0	0	0	1.54926	0	0	1.02664
	AO090005000713	1.33021	0.339942	0	0	0	0.616259	0	0	0	0	0	0	0	0	0	0
	AO090005000775	6.40587	152.379	37.5911	83.9955	162.385	89.0315	82.1001	109.183	57.3132	148.283	53.638	33.5071	76.4411	23.5427	111.645	48.9254
	AO090005000782	93.6899	231.319	95.1449	344.8	162.542	403.084	138.087	334.967	246.708	445.262	305.608	585.329	396.559	170.107	427.855	465.177
	AO090005001302	649.054	158.929	608.721	200.604	300.971	187.096	197.583	238.342	373.461	134.074	478.992	232.718	202.824	700.907	248.844	140.323
	AO090005001532	24.5842	16.4919	24.7461	23.7319	34.7678	35.9986	33.8915	40.2659	38.8329	24.8277	48.4271	48.6085	35.8111	37.7136	39.6849	24.9057
	AO090005001594	148.716	83.3416	140.793	76.4161	116.473	129.984	117.96	152.381	96.1781	155.329	105.52	78.3574	157.71	114.367	100.624	87.8695
	AO090005001630	163.491	471.046	265.534	218.752	539.262	244.973	375.356	292.919	315.011	227.606	314.969	269.3	279.863	230.038	311.794	272.288
	AO090005001631	82.4384	76.0647	85.8663	35.6404	60.9727	38.61	42.918	53.4886	62.9615	43.6547	65.2013	30.8836	33.0239	112.704	40.7377	49.9468
	AO090009000185	15.1097	16.8065	28.5715	23.9258	18.1673	35.3731	35.8235	36.158	17.5657	35.3147	45.3464	33.8798	45.0795	23.4413	23.8466	17.3227
	AO090009000674	59.949	36.8958	95.8612	69.4886	97.2783	86.0053	121.383	119.37	84.9269	90.6219	105.824	98.6319	96.5146	85.2209	94.1719	53.1882
	AO090009000677	46.1034	22.2475	45.471	37.2198	39.1685	51.0255	44.7904	55.0299	53.4199	46.7251	47.2927	34.7062	37.3587	49.3695	40.1359	30.5267
	AO090009000682	155.501	35.9048	135.743	66.1274	111.771	69.355	42.0483	68.9979	63.6699	68.4122	59.2275	53.729	82.9935	83.9696	71.3725	49.319
	AO090010000687	7.00531	48.7843	8.53137	25.6309	18.3652	14.1987	36.1496	6.58528	2.80076	4.29966	5.4806	4.34543	15.0877	3.21822	11.4308	4.99908
	AO090011000231	30.442	18.4631	86.0378	45.9793	39.2081	19.6816	108.059	29.6074	22.9856	94.3961	26.2709	38.8187	46.7536	6.54449	25.9019	11.1342
	AO090011000232	15.026	4.12656	12.1736	19.2009	4.59418	10.5977	26.6788	6.98725	4.84185	55.2173	7.36919	20.0326	20.2869	0.824228	2.34205	8.32215
	AO090011000429	0	0	0	0	0.386329	0	0	0	0.950029	0	0	0.982661	0	0	0.689309	0
	AO090012000014	9.63016	11.2149	10.6888	9.09856	10.5237	17.9588	15.693	31.8238	10.9657	19.2392	6.86657	24.0458	23.629	8.06412	36.7583	4.87144
	AO090012000451	7.68781	5.07539	0.445836	0.7032	0.781179	1.3356	1.91398	2.06482	1.40874	1.12347	2.00485	0.794799	1.37981	0.784835	6.27221	0.914354
	AO090012000489	21.2904	9.93552	27.8839	25.4011	20.0266	25.9144	23.7041	26.4957	29.5805	28.8016	35.6925	16.4877	30.7594	31.8329	25.0301	16.4199
	AO090012000588	14.7986	7.078	14.7392	7.15308	20.1968	6.41562	8.8497	11.2311	10.8561	10.8567	14.0207	6.73737	8.57733	13.8048	17.9591	4.90885
	AO090012000871	32.5056	25.5205	14.9252	25.9932	25.4977	25.6162	20.5692	24.1213	21.4366	35.0245	21.4982	22.0343	26.2234	16.8317	24.7886	18.8122
	AO090012000877	272.653	172.979	253.054	113.072	238.183	176.05	116.779	136.235	197.423	134.898	197.761	82.8276	132.639	304.523	166.447	132.243
	AO090012000904	20.5534	13.464	33.095	16.2057	42.6951	25.38	30.7074	32.767	23.6268	28.2076	33.5581	16.9189	25.2715	26.2739	39.8139	8.76148
	AO090012000905	39.2629	23.9325	69.0544	50.9522	62.0062	46.308	64.5749	64.1627	57.4713	40.6734	96.6125	79.7621	61.9198	65.0902	61.2293	32.7797
	AO090020000037	191.772	261.44	117.163	153.801	180.707	110.289	140.089	99.0774	151.342	108.693	117.454	90.4653	111.245	149.761	140.216	101.012
	AO090020000538	6.09381	2.18686	0	13.9468	0.569145	0.720803	1.2677	0.696466	0.155511	0	0	3.86045	1.95472	1.42952	3.385	2.59067
	AO090023000269	0	0	0	0	0	0.150056	0	0	0.258992	0.908796	0	0.401832	0.232532	0	0	0.308184
	AO090023000661	1.15275	0.589183	1.33702	0.281177	1.68673	1.60214	0.626162	0.206406	0	0.673832	0.901852	0	0	0	0.0835987	0.365607
	AO090023000838	22.1658	9.76053	18.9851	13.475	14.4703	15.3245	17.9678	21.4931	13.4975	16.7443	14.9403	13.9611	9.30311	17.9637	13.7997	19.468
	AO090023000845	15.8708	18.6209	23.3413	18.6192	22.4703	20.4504	31.6214	24.2987	11.406	16.3608	16.2872	9.80487	25.7401	13.4603	16.7752	19.4415
	AO090026000149	3.8843	5.65689	1.28936	9.95419	5.01773	4.99197	7.94529	5.91907	5.04875	6.94273	9.53623	6.59323	6.61565	7.64544	17.0148	6.58758
	AO090026000470	25.9161	20.4401	31.4321	42.691	50.4274	38.9618	48.2379	39.0469	45.2389	34.3226	50.7959	45.9658	43.066	36.3117	38.0783	39.73
	AO090026000537	498.924	404.318	609.182	527.443	584.104	487.812	662.168	607.198	420.26	466.35	496.945	304.625	537.463	519.915	367.002	336.711
	AO090026000576	13.136	309.996	44.5647	276.655	4.80522	0.285265	55.8564	0	0	0.431919	0	2.29172	0	2.26299	0.803788	1.17175
	AO090026000756a	117.455	0	0.535988	1.12719	0.563485	0.178409	0.627546	0.413724	0.153964	0.270128	0	7.64412	3.04116	0.943536	0.335134	5.49622
	AO090026000756b	117.455	0	0.535988	1.12719	0.563485	0.178409	0.627546	0.413724	0.153964	0.270128	0	7.64412	3.04116	0.943536	0.335134	5.49622
	AO090026000793	9.97111	12.8622	7.26943	11.8132	16.6742	11.2186	9.02703	19.2141	17.4647	15.3208	7.42943	24.7406	14.6578	9.88849	17.9746	16.264
	AO090102000075	0	0	0	0	0	0	0	0	0	0	0	0	0	0	0	0
	AO090102000133	52.528	36.6193	56.2245	42.9461	75.0944	41.4905	53.4083	48.2441	59.8032	49.5883	76.0287	45.3883	49.5211	49.0211	61.7702	30.2778
	AO090102000623	46.8954	22.3187	74.257	48.5308	68.8586	83.3537	52.3433	77.6588	57.9534	79.2241	79.6275	64.9676	84.6194	61.3376	67.5737	30.3022
	AO090103000047	12.0155	24.2836	17.1742	30.8564	21.7516	17.7799	40.5324	24.2863	17.4415	26.0346	34.206	16.2727	30.6217	18.6873	30.0168	15.6235
	AO090103000455	20.35	8.10797	16.0575	10.5528	30.48	16.9254	14.1003	18.4198	17.2971	19.5573	27.8301	13.1202	18.6359	22.3781	18.8253	35.6762
	AO090103000456	17.1538	516.071	20.4644	105.911	284.727	37.4646	12.3544	15.2203	131.99	24.495	149.541	1118.41	23.7505	27.3	134.654	2444.74
	AO090120000388	27.0071	18.4164	24.3668	19.9612	34.8508	32.6315	27.534	43.0846	31.0091	43.1243	42.0457	49.5004	30.1064	22.6942	33.0401	34.4777
	AO090120000390	13.8758	10.6381	15.9329	8.79988	29.7783	18.4281	12.9389	16.8535	16.8278	16.222	18.8166	9.03761	11.871	14.8738	20.3271	12.6525
	AO090120000504	13.9029	0.722636	0	1.81054	11.5507	0.982514	0.383995	0.253158	1.13053	0.247937	1.10613	2.19255	5.83642	8.66025	3.07602	2.01788
	AO090138000103	1.5219	0.38893	0	0	0	0.352532	0	0.272504	0	0	0	0	0.546299	0.932205	0.331109	0
	AO090206000041	11.5971	30.9658	7.51398	10.5347	33.6458	51.4115	16.2917	10.3111	12.4708	12.2023	17.8332	2.23255	16.3645	5.87883	15.6607	14.8395
	AO090206000042	29.0428	10.7103	34.5382	16.948	21.517	31.6788	26.06	32.979	23.8109	33.266	26.7483	12.3144	31.2756	24.3199	31.6733	12.5926
	AO090206000060	41.5498	43.2969	13.4579	62.6032	61.4118	124.455	30.9427	94.4707	53.9534	92.8912	48.6775	31.0326	99.7499	51.5018	71.1593	14.6002
	AO090701000151	15.239	21.9146	27.923	22.8654	31.8234	28.6647	38.9614	32.0759	29.7414	24.347	50.4206	34.9112	33.6495	24.0336	50.6781	23.5654
	AO090701000375	21.7071	13.6163	30.4512	27.2167	30.2558	46.2677	42.0145	41.9863	27.3221	45.5891	44.5036	30.9749	46.1973	38.1543	51.128	11.1433
	AO090701000724	17.5584	17.2182	21.3124	18.3763	24.4969	16.7419	16.968	23.9085	23.7535	22.771	18.2093	81.307	15.3904	11.2553	30.3829	21.5631

## Sheet: Minisatellite RPKM
Table S3. Gene expression (RPKM) for minisatellite loci
		RPKM
	name	Aory302	Aory331	Aory333	Aory40	Aory537	Aory632	Aory642	Aory949	Afla1273	Afla1357	Afla2112	Afla2114	Afla2524	Afla2632	Afla2653	Afla3357
	AO090001000078	0.61856	3.61318	0.368968	10.5399	1.29299	1.39189	4.46395	0	0	0	0	0	0.317197	0	0	0.0840785
	AO090001000136	8.58897	0.675373	0	0.966928	1.45011	1.68347	0.358881	2.1294	1.05659	1.39033	0.516891	18.4424	15.4155	2.02346	1.29368	36.1466
	AO090001000224	254.962	428.113	474.377	861.209	493.467	1272.93	1036.13	1258.89	416.17	1036.42	694.371	813.912	1216.46	485.613	1394.47	330.875
	AO090001000506	8.37913	1.92836	0.949007	3.69219	1.77368	0.189532	1.55556	1.23716	0.127216	0.446397	0.853507	0.958693	0.522144	0.779614	2.9669	0.86502
	AO090003000121	794.107	863.11	896.5	1423.96	1293.11	1351.38	1281	1530.1	699.017	1067.07	1062.16	2881.77	1493.74	981.153	1061.64	1130.83
	AO090003000293	8.28003	0.384729	30.9061	0.550815	1.10141	0.174363	0.204438	3.23473	1.05331	0.528005	1.1778	0.466923	0.810598	1.84428	0.4913	0
	AO090003000550	32.2806	30.5281	46.0049	19.9439	53.4561	22.7011	31.0266	32.2919	26.3142	29.0837	30.85	22.302	23.3136	39.072	40.246	25.3808
	AO090003001042	34.1107	103.112	39.066	47.0688	54.7601	44.9703	35.575	39.7874	46.7576	37.7364	40.2585	61.6636	46.5985	50.1451	63.1019	35.6087
	AO090003001237	42.3323	21.1015	20.4689	17.1513	45.3915	6.13902	12.0243	10.588	6.33909	10.907	8.62924	15.8694	35.7435	7.88216	18.8643	12.8998
	AO090005000249	0	0	0	0	0.546574	0.519163	0.608713	0	0	0	0	0	0	0	0.487614	0
	AO090005000448	5.93322	0.458703	0.208184	0.547269	0.14591	0	0.487493	0.428521	0.598015	0.314763	0.234043	0.742267	0.859072	0	0.455595	0.42696
	AO090005000566	0.784942	0.60179	0	0	0	1.63642	0	0	0.94147	0	0	0	0	0	0.512324	0
	AO090005000567	0.359664	0	0	0.789558	0	0	0	0	0.431386	0	0	0	1.54926	0	0	1.02664
	AO090005000700	2.05753	7.28051	1.98257	7.29642	6.25284	14.2982	2.83707	4.59098	1.89833	15.3208	2.22883	3.53437	7.15845	0	5.99154	4.51779
	AO090005000959	2.2005	0.81444	0.316832	0.166576	49.4077	1.0546	0.185477	0.529878	50.0104	0.0798387	50.2221	45.4681	1.06227	0.27887	26.4468	111.546
	AO090005001128	0.684032	0.349617	0	0.500544	0	0.158449	0.18578	0.12248	0.13674	0.479816	1.0703	0	0	0	5.35754	0.325423
	AO090005001418	9.27534	21.967	4.21799	14.9186	3.49376	4.46727	9.42807	7.10363	25.0037	25.7028	7.32841	8.88667	9.88952	7.76273	17.5025	9.69913
	AO090005001419	1057.02	3515.47	1324.07	1878.6	1644.5	1266.8	1371.4	1401.17	1592.66	1845.58	992.355	961.522	1554.32	1561.35	1456.53	1285.94
	AO090005001532	24.5842	16.4919	24.7461	23.7319	34.7678	35.9986	33.8915	40.2659	38.8329	24.8277	48.4271	48.6085	35.8111	37.7136	39.6849	24.9057
	AO090005001583	29.6161	80.8615	58.2402	58.7234	56.4752	72.232	60.0934	93.3998	33.6885	130.275	52.9176	30.5789	78.6005	35.111	118.475	19.0891
	AO090005001584	42.1507	79.061	85.5228	120.309	174.729	249.609	189.439	308.321	53.7811	468.962	76.8422	91.5366	241.689	61.325	161.971	46.7273
	AO090005001594a	148.716	83.3416	140.793	76.4161	116.473	129.984	117.96	152.381	96.1781	155.329	105.52	78.3574	157.71	114.367	100.624	87.8695
	AO090005001594b	148.716	83.3416	140.793	76.4161	116.473	129.984	117.96	152.381	96.1781	155.329	105.52	78.3574	157.71	114.367	100.624	87.8695
	AO090005001630	163.491	471.046	265.534	218.752	539.262	244.973	375.356	292.919	315.011	227.606	314.969	269.3	279.863	230.038	311.794	272.288
	AO090005001631	82.4384	76.0647	85.8663	35.6404	60.9727	38.61	42.918	53.4886	62.9615	43.6547	65.2013	30.8836	33.0239	112.704	40.7377	49.9468
	AO090009000040	0.192976	4.73434	0.805763	54.6487	0.282366	0.536411	1.88681	0.41464	0	1.21827	0	2.15467	0.415622	0	0.251907	2.20336
	AO090009000188	86.018	41.0751	70.2592	45.5089	63.8181	78.0171	57.2536	57.2694	56.6715	46.4571	56.2381	68.6382	43.4887	72.2303	43.4033	39.9617
	AO090009000302	18.4372	6.15143	38.8483	6.37099	15.2374	6.16893	10.154	6.23575	8.90696	4.13132	9.61622	6.03604	5.88284	15.6852	5.01408	5.84756
	AO090009000363	11.2198	10.3939	5.85597	4.10506	1.36809	2.92382	1.90452	2.00896	4.48572	3.93507	7.68056	0	1.00686	2.57716	2.44101	1.33443
	AO090009000667	83.5727	270.437	91.4922	68.6936	130.16	82.3862	176.155	80.9468	83.2706	121.99	75.789	67.5311	136.28	68.0973	101.567	90.8569
	AO090009000674	59.949	36.8958	95.8612	69.4886	97.2783	86.0053	121.383	119.37	84.9269	90.6219	105.824	98.6319	96.5146	85.2209	94.1719	53.1882
	AO090009000677	46.1034	22.2475	45.471	37.2198	39.1685	51.0255	44.7904	55.0299	53.4199	46.7251	47.2927	34.7062	37.3587	49.3695	40.1359	30.5267
	AO090010000582	0	0.226917	0	0	0	0	0	0	0.1775	0	0	0	0	0	0	0
	AO090010000687	7.00531	48.7843	8.53137	25.6309	18.3652	14.1987	36.1496	6.58528	2.80076	4.29966	5.4806	4.34543	15.0877	3.21822	11.4308	4.99908
	AO090011000104	12.0459	4.06975	2.55748	6.72304	3.28617	5.95897	1.66353	3.94819	13.2236	7.73355	6.70868	22.7963	121.365	70.5331	61.8319	49.5369
	AO090011000157	0.248495	0	0	0	0	0	0	0	0	0	0	0	0	0	0	0
	AO090011000736	1.0561	0	0	0	0	0	0	0	0	0	0	0	0	0	0	0.753649
	AO090011000737	17.0778	0.969853	0	0	0.617004	0	0	0.22651	0	0	0	2.35411	1.36228	0	0	2.4073
	AO090012000173	18.2038	14.017	28.6827	26.7961	49.6771	36.8673	38.6197	45.5572	27.8232	42.5328	41.9191	37.3666	34.8249	20.8766	25.9702	43.289
	AO090012000705	2.2249	16.8139	3.98142	5.23312	2.55791	1.32525	28.2281	1.53661	0.953061	2.00656	0	2.36591	11.9797	0.584063	1.45217	4.08269
	AO090012000735	6.34383	6.68746	3.31105	20.8896	7.54198	6.06163	5.81498	8.94519	9.5111	5.84049	18.6116	4.427	11.1012	4.3715	9.83383	9.05408
	AO090020000137	1.7339	2.46875	2.06853	1.6313	1.26854	0.86066	0.403646	0.798337	0.742738	1.30312	0.581365	0	0.266743	0	2.91009	1.76762
	AO090020000403	2459.61	1012.76	2616	2063.5	3125.42	6879.48	5263.11	3814.8	1680.26	5649	1962.06	2600.93	4351.3	2443.31	1471.45	1884.31
	AO090020000407	2.56732	0	0	0	0	0	0	0	0	0	0	0	0.691173	0	0	0
	AO090020000607	3.32162	3.39543	0.711245	1.30879	1.37084	0.710234	0.555161	1.92151	0.408615	0.896137	0.799589	2.5359	0.550304	0.626027	1.22297	2.91735
	AO090023000269	0	0	0	0	0	0.150056	0	0	0.258992	0.908796	0	0.401832	0.232532	0	0	0.308184
	AO090023000614	22.7347	62.9444	70.5944	278.646	44.0423	86.1594	97.9944	134.508	396.428	44.2034	373.066	99.8695	260.963	347.162	267.265	132.35
	AO090026000039	3.13147	4.70745	6.66586	1.7523	1.4375	2.38947	1.30075	1.913	11.7833	0.775263	5.76448	0.914103	4.36404	1.57963	13.145	1.40214
	AO090038000210	0.339051	3.56827	1.09395	2.26676	4.19437	0.0214194	1.73287	0.033114	0.517571	0.0648623	0.0723428	1.37661	0	0.113279	0.120707	3.07938
	AO090038000479	0.613365	2.25719	1.02443	1.8851	1.07699	0.85248	1.19943	0.79075	1.32422	0.258148	0	0.456569	0	0.90169	0.480406	2.10099
	AO090102000005	3.58062	105.536	0.830598	17.0309	117.883	30.1355	4.86241	27.996	12.1682	25.535	29.8805	85.8819	16.2804	2.19324	43.8844	186.812
	AO090102000075	0	0	0	0	0	0	0	0	0	0	0	0	0	0	0	0
	AO090102000543	23.6902	69.5293	30.2531	21.4459	22.8711	21.8372	44.7073	35.3342	35.7376	34.4343	24.0751	29.6933	30.1578	29.0218	42.1894	34.3922
	AO090102000579	134.279	72.8347	184.823	250.61	240.897	264.925	270.422	301.397	184.349	318.837	192.176	338.604	320.292	175.86	196.069	125.85
	AO090102000623	46.8954	22.3187	74.257	48.5308	68.8586	83.3537	52.3433	77.6588	57.9534	79.2241	79.6275	64.9676	84.6194	61.3376	67.5737	30.3022
	AO090103000396	5.0119	22.2519	38.4182	4.1054	117.884	14.0355	3.04748	18.4036	34.5428	8.81526	29.4957	28.3978	0.644442	14.0209	19.0414	65.3389
	AO090103000455	20.35	8.10797	16.0575	10.5528	30.48	16.9254	14.1003	18.4198	17.2971	19.5573	27.8301	13.1202	18.6359	22.3781	18.8253	35.6762
	AO090103000465	71.9249	355.064	78.9458	338.467	48.4855	403.108	357.338	443.315	25.4829	37.3262	57.6429	79.0745	99.914	93.1267	24.681	86.2397
	AO090120000299	23.9308	5.87409	32.9265	15.2907	22.604	18.8427	16.5798	26.5916	30.6722	17.432	41.4537	18.8873	22.5024	30.2613	19.6785	13.1364
	AO090120000388	27.0071	18.4164	24.3668	19.9612	34.8508	32.6315	27.534	43.0846	31.0091	43.1243	42.0457	49.5004	30.1064	22.6942	33.0401	34.4777
	AO090120000390	13.8758	10.6381	15.9329	8.79988	29.7783	18.4281	12.9389	16.8535	16.8278	16.222	18.8166	9.03761	11.871	14.8738	20.3271	12.6525
	AO090124000090	31.6639	23.0889	28.4989	13.3615	30.8876	10.9531	13.7596	24.7572	31.6906	19.5454	36.4978	23.9624	15.6852	25.2136	34.2609	51.4179
	AO090166000009	1.93083	2.71389	2.01552	2.82579	0	0	2.09762	2.42008	0	1.69298	0	1.1977	0	0	0.210039	0.459287
	AO090166000035	40.854	114.437	40.9784	45.0932	72.1349	49.4847	39.424	37.2704	0	32.6595	0	1.6989	0	0	0.595867	1.30297
	AO090206000103	1.73927	2.94277	0.751269	0.789965	0.614297	0.7502	1.07507	0.966495	0.503543	3.02901	1.9707	0.446433	0.516685	0	2.58358	0.684782
	AO090701000019	11.783	50.4545	27.6974	37.1715	34.0991	7.76366	62.8662	12.2838	5.44369	11.0203	9.42326	6.49693	25.3776	12.5102	49.334	5.23194
	AO090701000193	70.2575	23.1521	79.7727	82.6978	93.4465	82.2289	61.011	73.4936	107.645	65.1694	104.146	78.274	90.5914	122.592	104.484	66.629
	AO090701000541	15.0143	12.2784	8.73885	6.45891	8.16636	5.7333	8.74878	7.00612	2.91045	3.25529	6.40715	4.28984	6.14079	1.00328	7.00828	3.03034
	AO090701000860	0.110429	3.55582	0.461093	1.45453	0.969494	0	0.899761	0	4.23841	0	3.62855	0.410999	0	0	1.00906	3.46736
	AO090701000862a	0.332235	57.5653	1.38723	12.1557	9.88471	0	22.017	2.37954	62.2968	0.932187	20.7939	11.5409	1.4311	1.62803	22.9857	34.1405
	AO090701000862b	0.332235	57.5653	1.38723	12.1557	9.88471	0	22.017	2.37954	62.2968	0.932187	20.7939	11.5409	1.4311	1.62803	22.9857	34.1405
